# Supplementary material for: Association between Early Phase Serum Lactate Levels and Occurrence of Delayed Neuropsychiatric Sequelae in Adult Patients with Acute Carbon Monoxide Poisoning: A Systematic Review and Meta-Analysis
Source: J Pers Med. 2022 Apr 18;12(4):651. doi: 10.3390/jpm12040651 (PMC9028543; doi:10.3390/jpm12040651)
Supplement: Supplementary file 1 [file jpm-12-00651-s001.zip]

Archive with 1 entries (1 files):
- jpm-1659444-supplementary.pdf
